# Supplementary material for: Effect of Menaquinone-7 Supplementation on Arterial Stiffness in Chronic Hemodialysis Patients: A Multicenter Randomized Controlled Trial
Source: Nutrients. 2023 May 23;15(11):2422. doi: 10.3390/nu15112422 (PMC10255064; doi:10.3390/nu15112422)
Supplement: Supplementary file 1 [file nutrients-15-02422-s001.zip]

Archive with 1 entries (1 files):
- nutrients-2393290-supplementary.pdf
